# Supplementary material for: Identifying the Genetic Basis of Fetal Loss in Cows and Heifers Through a Genome-Wide Association Analysis
Source: Animals (Basel). 2026 Jan 17;16(2):293. doi: 10.3390/ani16020293 (PMC12837429; doi:10.3390/ani16020293)
Supplement: Supplementary file 1 [file animals-16-00293-s001.zip]

Archive with 1 entries (1 files):
- animals-4037489-supplementary.pdf
